# Supplementary material for: Recurring Bleeding Events Requiring Red Blood Cell Transfusion After Left Atrial Appendage Closure Are Associated with Increased Mortality
Source: J Clin Med. 2026 Mar 30;15(7):2626. doi: 10.3390/jcm15072626 (PMC13073375; doi:10.3390/jcm15072626)
Supplement: Supplementary file 1 [file jcm-15-02626-s001.zip]

Archive with 1 entries (1 files):
- jcm-4187714-SI.pdf
